# Supplementary material for: Protective Effect of Silver Nanoparticles Against Cytosine Arabinoside Genotoxicity: An In Vivo Micronucleus Assay
Source: Int J Environ Res Public Health. 2024 Dec 18;21(12):1689. doi: 10.3390/ijerph21121689 (PMC11675496; doi:10.3390/ijerph21121689)
Supplement: Supplementary file 1 [file ijerph-21-01689-s001.zip]

Archive with 1 entries (1 files):
- ijerph-3326407-supplementary.pdf
